# Supplementary material for: Worldwide Prevalence of Epstein–Barr Virus in Patients with Burkitt Lymphoma: A Systematic Review and Meta-Analysis
Source: Diagnostics (Basel). 2023 Jun 15;13(12):2068. doi: 10.3390/diagnostics13122068 (PMC10296943; doi:10.3390/diagnostics13122068)
Supplement: Supplementary file 1 [file diagnostics-13-02068-s001.zip]

Archive with 1 entries (1 files):
- diagnostics-2281093-supplementary.pdf
